# Supplementary material for: VvD14c-VvMAX2-VvLOB/VvLBD19 module is involved in the strigolactone-mediated regulation of grapevine root architecture
Source: Mol Hortic. 2024 Oct 25;4:40. doi: 10.1186/s43897-024-00117-z (PMC11515387; doi:10.1186/s43897-024-00117-z)
Supplement: Supplementary file 2 — Additional File 2. Table S1. Primer sequences used for quantitative reverse transcription polymerase chain reaction (qRT-PCR). Table S2. Primer sequences for gene cloning. Table S3. Protein sequences used in this study. Table S4. Primer sequences used for vector construction [file 43897_2024_117_MOESM2_ESM.zip]

Archive with 4 entries (4 files):
- Additional file 2 Table S1.docx
- Additional file 2 Table S2.docx
- Additional file 2 Table S3.docx
- Additional file 2 Table S4.docx
